# Supplementary material for: Cost and statistical efficiency of posture assessment by inclinometry and observation, exemplified by paper mill work
Source: PLoS One. 2023 Oct 3;18(10):e0292261. doi: 10.1371/journal.pone.0292261 (PMC10547196; doi:10.1371/journal.pone.0292261)
Supplement: S1 Dataset — The table shows data at the level of individual workers, both for upper arm and trunk inclination. Within workers (n = 28), data are listed for each measured shift (n = 3). The table shows the data used for estimation of group means and variance components (Table 2) after eliminating shifts with more than 50% computer work (marked in red). Yellow cells mark shifts that were lost due to technical problems. All 28 workers are included in the table, even workers #1, #7, #14 and #15, who were completely disqualified. (XLSX) [file pone.0292261.s002.xlsx]

## Sheet: inclinometry
	median upper arm inclination, °					median trunk inclination, °
worker#	shift 1	shift 2	shift 3		worker#	shift 1	shift 2	shift 3
1					1
2	24.2813		25.7092		2	11.2238		10.8967
3	27.9608	31.3184	40.5823		3	6.33957	7.75492	-27.4398
4	27.1262	30.5035	26.5169		4	7.22445	-2.20342	5.63152
5	37.1014	22.5632	30.5268		5	21.8274	14.9397	16.2935
6	29.1568	34.0302	34.8217		6	1.42111	7.13702	-4.23992
7					7
8	33.7394	27.7886	24.483		8	4.65664	9.82824	-4.90382
9	46.7429				9	-18.1286
10	21.8542	23.7112	18.9595		10	8.55881	8.78034	5.46064
11	22.88	23.9943	23.0625		11	16.8639	9.15449	10.5811
12	33.0472	24.0302	29.0646		12	8.79237	4.97132	5.08108
13	21.6776	22.1742	20.1612		13	18.7903	-30.6111	21.8961
14					14
15					15
16		26.4742	28.4219		16		4.18212	4.55611
17	30.8768	27.4584	27.1336		17	9.36063	16.9239	10.2601
18	27.5	33.6851	25.5169		18	-5.77392	-27.2255	-6.37555
19	33.2536	34.1738	43.053		19	10.5141	11.8364	13.7033
20	33.1195		26.5193		20	4.9257		12.8813
21	26.8026	27.493	38.3669		21	8.85507	8.47903	6.33998
22	36.6403	42.7707	37.3018		22	-6.78318	-12.9349	1.41623
23	34.3572	38.8461	36.275		23	0.917297	4.11703	-17.4708
24	19.0539	27.4571	29.4915		24	6.25844	5.30401	5.63736
25	30.9601	32.7579	25.651		25	7.8606	7.22297	10.1439
26	32.7091		53.0244		26	3.63608	3.61455	-4.24686
27			41.2633		27			9.61719
28	22.8795	27.7803	26.0434		28	14.3118	15.4776	10.2617
