# Supplementary material for: Cost and statistical efficiency of posture assessment by inclinometry and observation, exemplified by paper mill work
Source: PLoS One. 2023 Oct 3;18(10):e0292261. doi: 10.1371/journal.pone.0292261 (PMC10547196; doi:10.1371/journal.pone.0292261)
Supplement: S2 Dataset — The table shows data at the level of individual workers, both for upper arm and trunk observation. Within workers (n = 28), data are listed for each measured shift (n = 3), and within shifts for each observer (n = 3). The table shows the data used for estimation of group means and variance components (Table 2) after eliminating shifts with more than 50% computer work (marked in red). All 28 workers are included in the table, even workers #1, #7, #14 and #15, who were completely disqualified. (XLSX) [file pone.0292261.s003.xlsx]

## Sheet: Observation
	median upper arm inclination, °											median trunk inclination, °
	shift 1	shift 1	shift 1	shift 2	shift 2	shift 2	shift 3	shift 3	shift3			shift 1	shift 1	shift 1	shift 2	shift 2	shift 2	shift 3	shift 3	shift3
worker#	observer 1	observer 2	observer 3	observer 1	observer 2	observer 3	observer 1	observer 2	observer 3		worker#	observer 1	observer 2	observer 3	observer 1	observer 2	observer 3	observer 1	observer 2	observer 3
1											1
2	10	19	20				24	23	30		2	4	-2	10				7	2	15
3	10	20.5	20	20	17	10	11	21	10		3	4	-1	10	0	2	0	0	-7	0
4	12	22	10	16	21	20	23	12	25		4	2	0	0	2	1	0	3	1	5
5	25	22	35	15	14	20	30	17.5	15		5	12	2	20	4	1.5	5	10	2	10
6	15	20	15	12	24	10	15	21	10		6	3	-1	0	3	-4	0	0	-3	0
7											7
8	10	14	10	10	21	20	10	19	15		8	0	-4	0	2	0.5	0	0	0	0
9	10	30	10								9	0	-5	0
10	15	22	15	12.5	21	15	20	20	15		10	2	1	0	2	0	0	2	0	0
11	26	18	25	12	13	20	20	16	20		11	15	3	20	7	3	15	7	3	10
12	21	20	25	12	18.5	25	20	14	20		12	4	1	5	5	1	10	0	0	0
13	20	15	25	17	21	25	20	17.5	25		13	8	2	15	7	1	15	7	2	15
14											14
15											15
16				12	13	25	20	16	20		16				7	2	15	2	-1	5
17	23	20	20	20	22	30	27	24	27.5		17	7	2	8	5	2	10	5	1	10
18	13	17	20	12	23	10	15	22	25		18	5	2	10	2	-4	0	2	-3	0
19	12	22	10	15	17	13.5	23	17	25		19	0	0	0	3	-2	0	3	1	5
20	10	21	10	11	15	10	8.5	9	15		20	0	0	0	3	0	0	5.5	1	10
21	20	18	15	25	25.5	20	12	22	10		21	5	1	5	5	2	10	3	-1	0
22	12	23	10	10	20	10	10	22	10		22	0	-6	0	0	-6	0	0	-7	0
23	10	24	10	20	17	10	10	20	10		23	0	-3	0	-10	-4	0	0	-3	0
24	7	25	10	17	15	15	14	36	10		24	2	1	0	0	0	0	0	-3	0
25	20	20	30	25	22	25	25	19.5	35		25	2	2	5	3	2	0	3	-2	0
26	10	19	15	12	23.5	15	20	22	10		26	0	-2	0	4	-2	0	2	-1	0
27							30	16	20		27							0	1	0
28	35	24	45	31	19.5	45	25	18	30		28	7	1	15	9.5	3	15	4	3	10
